# Supplementary material for: Prevalence of Anxiety in University Students during the COVID-19 Pandemic: A Systematic Review
Source: Int J Environ Res Public Health. 2021 Dec 22;19(1):62. doi: 10.3390/ijerph19010062 (PMC8750929; doi:10.3390/ijerph19010062)
Supplement: Supplementary file 1 [file ijerph-19-00062-s001.zip]

Archive with 1 entries (1 files):
- ijerph-1471202-supplementary.pdf
